# Supplementary material for: Heart rate lowering treatment leads to a reduction in vulnerable plaque features in atherosclerotic rabbits
Source: PLoS One. 2017 Jun 22;12(6):e0179024. doi: 10.1371/journal.pone.0179024 (PMC5480870; doi:10.1371/journal.pone.0179024)
Supplement: S1 File — (XLSX) [file pone.0179024.s001.xlsx]

## Sheet: Sheet1
RabbitID	Ivabradine	Conscious HR [bpm]	Anesthesia HR [bpm]	Systolic BP [mmHg]	Diastolic BP [mmHg]	MR plaque size [mm^2]	EvG Intima Size [mm^2]	Absolute Distension [mm]	Relative Distension [-]	AUC 7min [a.u.]	Ktrans [/min]	Microvessel Density [/mm^2]	Relative Lipid Core Size [-]	Relative RAM11 [-]
1802	0	170	138.803	50	36			0.0417618	0.0118783
1803	0	220	164.977	56	40	11.0138	5.92	0.0413039	0.0130918	740.237	0.1724	10.1708	0.0128934	0.317953
1804	0	189	187.418	62	38	16.7389	13.812	0.02311	0.00620287	797.389	0.3097	12.2307	0.0386805	0.356618
1901	0	195	162.035	55	41	10.4748	4.762	0.090382	0.0311149	666.866	0.2832	8.49906	0.0236786	0.338508
1902	0	195	182.847	80	63	9.0424	5.4	0.0385765	0.0142252	479.38	0.166	6.40679	0.015178	0.298479
1903	0	183	153.263	59	35	10.4095	6.848	0.187364	0.0409505	848.212	0.1901	12.8994	0.0153678	0.275928
1904	0	162	148.971	73	56	8.0322	5.129	0.0392625	0.0137237	999.191	0.3407	19.3606	0.00629121	0.346826
1905	0	205	186.563	61	43	10.3332	6.569	0.0884417	0.0306965	983.735	0.2771	21.0145	0.0179061	0.226781
1906	0	155	154.835	75	55	11.9659	5.933	0.039713	0.0102115	815.138	0.2669	12.6589	0.00999118	0.283195
2401	1	140	147.044	68	58	11.4691	4.618	0.0472312	0.0162236	650.716	0.2275	9.06302	0.00657065	0.187468
2702	1	150	139.361	75	57	12.4613	7.155	0.0781003	0.016703	776.176	0.2678	9.32404	0.0169557	0.18888
2703	1	160	114.034			12.32	6.286	0.161243	0.0296885	720.579	0.155	10.6455	0.00462999	0.250925
2704	1	170	162.877	38	28	8.5449	8.276	0.0260939	0.0091734	444.98	0.1557	13.3043	0.0179959	0.111117
2706	1		126.585	77	58	14.3494	11.742	0.069238	0.026761	535.793	0.0964	17.0908	0.0317873	0.152249
2707	1	130	156.911	98	75	5.6095	1.545	0.0378206	0.0188358	575.863	0.2027	1.51588	0.010981	0.0476475
2708	1	194	134.297	67	39	11.0138	6.67	0.0295902	0.0123435	524.109	0.1086	7.62964	0.0177373	0.26531
